# Supplementary material for: Relationship between Egg Consumption and Body Composition as Well as Serum Cholesterol Level: Korea National Health and Nutrition Examination Survey 2008–2011
Source: J Clin Med. 2021 Dec 16;10(24):5918. doi: 10.3390/jcm10245918 (PMC8706863; doi:10.3390/jcm10245918)
Supplement: Supplementary file 1 [file jcm-10-05918-s001.zip]

Archive with 1 entries (1 files):
- jcm-1471593-supplementary.pdf
